# Supplementary material for: Female infertility and long-term cardiovascular risk: a systematic review and meta-analysis
Source: Endocrine. 2026 Feb 11;91(1):70. doi: 10.1007/s12020-025-04543-x (PMC12894145; doi:10.1007/s12020-025-04543-x)
Supplement: Supplementary file 1 — Supplemental Files [file 12020_2025_4543_MOESM1_ESM.zip]

Archive with 8 entries (7 files):
- Supplemental Files/
- __MACOSX/._Supplemental Files
- Supplemental Files/Supplemental Figure 1.docx
- __MACOSX/Supplemental Files/._Supplemental Figure 1.docx
- Supplemental Files/Supplementary Table 1.doc
- __MACOSX/Supplemental Files/._Supplementary Table 1.doc
- Supplemental Files/Supplemental Figure 2.docx
- __MACOSX/Supplemental Files/._Supplemental Figure 2.docx
